# Supplementary material for: SARS-CoV-2 E and 3a Proteins Are Inducers of Pannexin Currents
Source: Cells. 2023 May 25;12(11):1474. doi: 10.3390/cells12111474 (PMC10252541; doi:10.3390/cells12111474)
Supplement: Supplementary file 1 [file cells-12-01474-s001.zip]

Archive with 1 entries (1 files):
- cells-2310720-supplementary.pdf
